# Supplementary material for: Dissecting the Genetic Basis of the Technological, Functional, and Safety Characteristics of Lacticaseibacillus paracasei SRX10
Source: Microorganisms. 2024 Jan 2;12(1):93. doi: 10.3390/microorganisms12010093 (PMC10820299; doi:10.3390/microorganisms12010093)
Supplement: Supplementary file 1 [file microorganisms-12-00093-s001.zip › Table S1.xlsx]

## Sheet: Φύλλο1
Table S1. Classification of annotated proteins into COGs.
COG category			SRX10
C	Energy production and conversion	111	0.0442584
D	Cell cycle control and mitosis	41	0.0163477
E	Amino Acid metabolism and transport	186	0.0741627
F	Nucleotide metabolism and transport	113	0.0450558
G	Carbohydrate metabolism and transport	210	0.0837321
H	Coenzyme metabolism	63	0.0251196
I	Lipid metabolism	59	0.0235247
J	Translation	166	0.0661882
K	Transcription	209	0.0833333
L	Replication and repair	150	0.0598086
M	Cell wall/membrane/envelop biogenesis	133	0.0530303
N	Cell motility	10	0.00398724
O	Post-translational modification, protein turnover, chaperone functions	52	0.0207337
P	Inorganis ion transport and metabolism	137	0.0546252
Q	Secondary Structure	28	0.0111643
T	Signal Transduction	51	0.0203349
U	Intracellular trafficking and secretion	41	0.0163477
V	Defense mechanisms	89	0.0354864
S	Function Unknown	511	0.203748
-	No category, General function prediction only	278	0.110845
	Total	2508	1
