# Supplementary material for: Dissecting the Genetic Basis of the Technological, Functional, and Safety Characteristics of Lacticaseibacillus paracasei SRX10
Source: Microorganisms. 2024 Jan 2;12(1):93. doi: 10.3390/microorganisms12010093 (PMC10820299; doi:10.3390/microorganisms12010093)
Supplement: Supplementary file 1 [file microorganisms-12-00093-s001.zip › Table S2.xlsx]

## Sheet: Φύλλο2
Table S2: CAZyme annotation of proteins encoded by Lc. paracasei SRX10.
		Locus tag	Family	Class	Activites in Family	EC number
		IKBNKKPG_01832	AA1	AA	Laccase / p-diphenol:oxygen oxidoreductase / ferroxidase (EC 1.10.3.2); ; ferroxidase (EC 1.10.3.-); Laccase-like multicopper oxidase (EC 1.10.3.-)	-
		IKBNKKPG_00497	AA4	AA	vanillyl-alcohol oxidase (EC 1.1.3.38)	1.1.3.15
		IKBNKKPG_01449	AA7	AA	glucooligosaccharide oxidase (EC 1.1.3.-); chitooligosaccharide oxidase (EC 1.1.3.-); cellooligosaccharide dehydrogenase (EC 1.1.99.-)	-
		IKBNKKPG_00814	CBM34	CBM	Modules of approx. 120 residues. Granular starch-binding function has been demonstrated in the case of Thermoactinomyces vulgaris R-47 α-amylase 1 (TVAI)/α-amylase (EC 3.2.1.1); pullulanase (EC 3.2.1.41); cyclomaltodextrin glucanotransferase (EC 2.4.1.19); cyclomaltodextrinase (EC 3.2.1.54); trehalose-6-phosphate hydrolase (EC 3.2.1.93); oligo-α-glucosidase (EC 3.2.1.10); maltogenic amylase (EC 3…	3.2.1.133,3.2.1.135,3.2.1.54
		IKBNKKPG_00814	GH13_20	GH	Modules of approx. 120 residues. Granular starch-binding function has been demonstrated in the case of Thermoactinomyces vulgaris R-47 α-amylase 1 (TVAI)/α-amylase (EC 3.2.1.1); pullulanase (EC 3.2.1.41); cyclomaltodextrin glucanotransferase (EC 2.4.1.19); cyclomaltodextrinase (EC 3.2.1.54); trehalose-6-phosphate hydrolase (EC 3.2.1.93); oligo-α-glucosidase (EC 3.2.1.10); maltogenic amylase (EC 3…	3.2.1.133,3.2.1.135,3.2.1.54
		IKBNKKPG_01980	CBM48	CBM	Modules of approx. 100 residues with glycogen-binding function, appended to GH13 modules. Also found in the beta subunit (glycogen-binding) of AMP-activated protein kinases (AMPK)/α-amylase (EC 3.2.1.1); pullulanase (EC 3.2.1.41); cyclomaltodextrin glucanotransferase (EC 2.4.1.19); cyclomaltodextrinase (EC 3.2.1.54); trehalose-6-phosphate hydrolase (EC 3.2.1.93); oligo-α-glucosidase (EC 3.2.1.10)…	2.4.1.18
		IKBNKKPG_01980	GH13_9	GH	Modules of approx. 100 residues with glycogen-binding function, appended to GH13 modules. Also found in the beta subunit (glycogen-binding) of AMP-activated protein kinases (AMPK)/α-amylase (EC 3.2.1.1); pullulanase (EC 3.2.1.41); cyclomaltodextrin glucanotransferase (EC 2.4.1.19); cyclomaltodextrinase (EC 3.2.1.54); trehalose-6-phosphate hydrolase (EC 3.2.1.93); oligo-α-glucosidase (EC 3.2.1.10)…	2.4.1.18
		IKBNKKPG_01433	CE1	CE	acetyl xylan esterase (EC 3.1.1.72); cinnamoyl esterase (EC 3.1.1.-); feruloyl esterase (EC 3.1.1.73); carboxylesterase (EC 3.1.1.1); S-formylglutathione hydrolase (EC 3.1.2.12); diacylglycerol O-acyltransferase (EC 2.3.1.20); trehalose 6-O-mycolyltransferase (EC 2.3.1.122)	-
		IKBNKKPG_01972	CE4	CE	acetyl xylan esterase (EC 3.1.1.72); chitin deacetylase (EC 3.5.1.41); chitooligosaccharide deacetylase (EC 3.5.1.-); peptidoglycan GlcNAc deacetylase (EC 3.5.1.-); peptidoglycan N-acetylmuramic acid deacetylase (EC 3.5.1.-).	-
		IKBNKKPG_01779	CE9	CE	N-acetylglucosamine 6-phosphate deacetylase (EC 3.5.1.25); N-acetylgalactosamine 6-phosphate deacetylase (EC 3.5.1.80)	-
		IKBNKKPG_01223	CE9	CE	N-acetylglucosamine 6-phosphate deacetylase (EC 3.5.1.25); N-acetylgalactosamine 6-phosphate deacetylase (EC 3.5.1.80)	3.5.1.25
		IKBNKKPG_02574	GH1	GH	β-glucosidase (EC 3.2.1.21); β-galactosidase (EC 3.2.1.23); β-mannosidase (EC 3.2.1.25); β-glucuronidase (EC 3.2.1.31); β-xylosidase (EC 3.2.1.37); β-D-fucosidase (EC 3.2.1.38); phlorizin hydrolase (EC 3.2.1.62); exo-β-1,4-glucanase (EC 3.2.1.74); 6-phospho-β-galactosidase (EC 3.2.1.85); 6-phospho-β-glucosidase (EC 3.2.1.86); strictosidine β-glucosidase (EC 3.2.1.105); lactase (EC 3.2.1.108); amy…	3.2.1.21,3.2.1.85,3.2.1.86
		IKBNKKPG_00266	GH1	GH	β-glucosidase (EC 3.2.1.21); β-galactosidase (EC 3.2.1.23); β-mannosidase (EC 3.2.1.25); β-glucuronidase (EC 3.2.1.31); β-xylosidase (EC 3.2.1.37); β-D-fucosidase (EC 3.2.1.38); phlorizin hydrolase (EC 3.2.1.62); exo-β-1,4-glucanase (EC 3.2.1.74); 6-phospho-β-galactosidase (EC 3.2.1.85); 6-phospho-β-glucosidase (EC 3.2.1.86); strictosidine β-glucosidase (EC 3.2.1.105); lactase (EC 3.2.1.108); amy…	3.2.1.86
		IKBNKKPG_01883	GH1	GH	β-glucosidase (EC 3.2.1.21); β-galactosidase (EC 3.2.1.23); β-mannosidase (EC 3.2.1.25); β-glucuronidase (EC 3.2.1.31); β-xylosidase (EC 3.2.1.37); β-D-fucosidase (EC 3.2.1.38); phlorizin hydrolase (EC 3.2.1.62); exo-β-1,4-glucanase (EC 3.2.1.74); 6-phospho-β-galactosidase (EC 3.2.1.85); 6-phospho-β-glucosidase (EC 3.2.1.86); strictosidine β-glucosidase (EC 3.2.1.105); lactase (EC 3.2.1.108); amy…	3.2.1.86
		IKBNKKPG_01864	GH1	GH	β-glucosidase (EC 3.2.1.21); β-galactosidase (EC 3.2.1.23); β-mannosidase (EC 3.2.1.25); β-glucuronidase (EC 3.2.1.31); β-xylosidase (EC 3.2.1.37); β-D-fucosidase (EC 3.2.1.38); phlorizin hydrolase (EC 3.2.1.62); exo-β-1,4-glucanase (EC 3.2.1.74); 6-phospho-β-galactosidase (EC 3.2.1.85); 6-phospho-β-glucosidase (EC 3.2.1.86); strictosidine β-glucosidase (EC 3.2.1.105); lactase (EC 3.2.1.108); amy…	3.2.1.86
		IKBNKKPG_02479	GH1	GH	β-glucosidase (EC 3.2.1.21); β-galactosidase (EC 3.2.1.23); β-mannosidase (EC 3.2.1.25); β-glucuronidase (EC 3.2.1.31); β-xylosidase (EC 3.2.1.37); β-D-fucosidase (EC 3.2.1.38); phlorizin hydrolase (EC 3.2.1.62); exo-β-1,4-glucanase (EC 3.2.1.74); 6-phospho-β-galactosidase (EC 3.2.1.85); 6-phospho-β-glucosidase (EC 3.2.1.86); strictosidine β-glucosidase (EC 3.2.1.105); lactase (EC 3.2.1.108); amy…	3.2.1.86
		IKBNKKPG_00906	GH13_29	GH	α-amylase (EC 3.2.1.1); pullulanase (EC 3.2.1.41); cyclomaltodextrin glucanotransferase (EC 2.4.1.19); cyclomaltodextrinase (EC 3.2.1.54); trehalose-6-phosphate hydrolase (EC 3.2.1.93); oligo-α-glucosidase (EC 3.2.1.10); maltogenic amylase (EC 3.2.1.133); neopullulanase (EC 3.2.1.135); α-glucosidase (EC 3.2.1.20); maltotetraose-forming α-amylase (EC 3.2.1.60); isoamylase (EC 3.2.1.68); glucodextr…	3.2.1.93
		IKBNKKPG_02583	GH13_29	GH	α-amylase (EC 3.2.1.1); pullulanase (EC 3.2.1.41); cyclomaltodextrin glucanotransferase (EC 2.4.1.19); cyclomaltodextrinase (EC 3.2.1.54); trehalose-6-phosphate hydrolase (EC 3.2.1.93); oligo-α-glucosidase (EC 3.2.1.10); maltogenic amylase (EC 3.2.1.133); neopullulanase (EC 3.2.1.135); α-glucosidase (EC 3.2.1.20); maltotetraose-forming α-amylase (EC 3.2.1.60); isoamylase (EC 3.2.1.68); glucodextr…	3.2.1.93
		IKBNKKPG_00813	GH13_31	GH	α-amylase (EC 3.2.1.1); pullulanase (EC 3.2.1.41); cyclomaltodextrin glucanotransferase (EC 2.4.1.19); cyclomaltodextrinase (EC 3.2.1.54); trehalose-6-phosphate hydrolase (EC 3.2.1.93); oligo-α-glucosidase (EC 3.2.1.10); maltogenic amylase (EC 3.2.1.133); neopullulanase (EC 3.2.1.135); α-glucosidase (EC 3.2.1.20); maltotetraose-forming α-amylase (EC 3.2.1.60); isoamylase (EC 3.2.1.68); glucodextr…	3.2.1.10,3.2.1.20
		IKBNKKPG_01662	GH13_31	GH	α-amylase (EC 3.2.1.1); pullulanase (EC 3.2.1.41); cyclomaltodextrin glucanotransferase (EC 2.4.1.19); cyclomaltodextrinase (EC 3.2.1.54); trehalose-6-phosphate hydrolase (EC 3.2.1.93); oligo-α-glucosidase (EC 3.2.1.10); maltogenic amylase (EC 3.2.1.133); neopullulanase (EC 3.2.1.135); α-glucosidase (EC 3.2.1.20); maltotetraose-forming α-amylase (EC 3.2.1.60); isoamylase (EC 3.2.1.68); glucodextr…	3.2.1.10
		IKBNKKPG_02066	GH13_31	GH	α-amylase (EC 3.2.1.1); pullulanase (EC 3.2.1.41); cyclomaltodextrin glucanotransferase (EC 2.4.1.19); cyclomaltodextrinase (EC 3.2.1.54); trehalose-6-phosphate hydrolase (EC 3.2.1.93); oligo-α-glucosidase (EC 3.2.1.10); maltogenic amylase (EC 3.2.1.133); neopullulanase (EC 3.2.1.135); α-glucosidase (EC 3.2.1.20); maltotetraose-forming α-amylase (EC 3.2.1.60); isoamylase (EC 3.2.1.68); glucodextr…	3.2.1.20
		IKBNKKPG_01985	GH13_39	GH	α-amylase (EC 3.2.1.1); pullulanase (EC 3.2.1.41); cyclomaltodextrin glucanotransferase (EC 2.4.1.19); cyclomaltodextrinase (EC 3.2.1.54); trehalose-6-phosphate hydrolase (EC 3.2.1.93); oligo-α-glucosidase (EC 3.2.1.10); maltogenic amylase (EC 3.2.1.133); neopullulanase (EC 3.2.1.135); α-glucosidase (EC 3.2.1.20); maltotetraose-forming α-amylase (EC 3.2.1.60); isoamylase (EC 3.2.1.68); glucodextr…	3.2.1.20,3.2.1.41
		IKBNKKPG_01122	GH170	GH	6-phospho-N-acetylmuramidase (EC 3.2.1.-)	-
		IKBNKKPG_01629	GH170	GH	6-phospho-N-acetylmuramidase (EC 3.2.1.-)	-
		IKBNKKPG_00501	GH177	GH	exo-α-sialidase (EC 3.2.1.18)	-
		IKBNKKPG_01775	GH20	GH	β-hexosaminidase (EC 3.2.1.52); lacto-N-biosidase (EC 3.2.1.140); β-1,6-N-acetylglucosaminidase (EC 3.2.1.-); β-6-SO3-N-acetylglucosaminidase (EC 3.2.1.-)	3.2.1.52
		IKBNKKPG_00440	GH25	GH	lysozyme (EC 3.2.1.17)	-
		IKBNKKPG_00067	GH25	GH	lysozyme (EC 3.2.1.17)	-
		IKBNKKPG_01602	GH25	GH	lysozyme (EC 3.2.1.17)	-
		IKBNKKPG_01077	GH25	GH	lysozyme (EC 3.2.1.17)	-
		IKBNKKPG_01649	GH25	GH	lysozyme (EC 3.2.1.17)	-
		IKBNKKPG_01211	GH29	GH	α-L-fucosidase (EC 3.2.1.51); α-1,3/1,4-L-fucosidase (EC 3.2.1.111); α-1,2-L-fucosidase (EC 3.2.1.63); α-1,6-fucosidase (EC 3.2.1.127); α-L-glucosidase (EC 3.2.1.-)	3.2.1.51
		IKBNKKPG_01155	GH3	GH	β-glucosidase (EC 3.2.1.21); xylan 1,4-β-xylosidase (EC 3.2.1.37); β-glucosylceramidase (EC 3.2.1.45); β-N-acetylhexosaminidase (EC 3.2.1.52); α-L-arabinofuranosidase (EC 3.2.1.55); glucan 1,4-β-glucosidase (EC 3.2.1.74); isoprimeverose-producing oligoxyloglucan hydrolase (EC 3.2.1.120); coniferin β-glucosidase (EC 3.2.1.126); exo-1,3-1,4-glucanase (EC 3.2.1.-); β-N-acetylglucosaminide phosphoryl…	3.2.1.21,3.2.1.52
		IKBNKKPG_01660	GH31_15	GH	α-glucosidase (EC 3.2.1.20); α-galactosidase (EC 3.2.1.22); α-mannosidase (EC 3.2.1.24); α-1,3-glucosidase (EC 3.2.1.84); sucrase-isomaltase (EC 3.2.1.48) (EC 3.2.1.10); α-xylosidase (EC 3.2.1.177); α-glucan lyase (EC 4.2.2.13); isomaltosyltransferase (EC 2.4.1.387); oligosaccharide α-1,4-glucosyltransferase (EC 2.4.1.161); sulfoquinovosidase (EC 3.2.1.199); α-6-glucosyltransferase (EC 2.4.1.24);…	-
		IKBNKKPG_02064	GH32	GH	invertase (EC 3.2.1.26); endo-inulinase (EC 3.2.1.7); β-2,6-fructan 6-levanbiohydrolase (EC 3.2.1.64); endo-levanase (EC 3.2.1.65); exo-inulinase (EC 3.2.1.80); fructan β-(2,1)-fructosidase/1-exohydrolase (EC 3.2.1.153); fructan β-(2,6)-fructosidase/6-exohydrolase (EC 3.2.1.154); sucrose:sucrose 1-fructosyltransferase (EC 2.4.1.99); fructan:fructan 1-fructosyltransferase (EC 2.4.1.100); sucrose:f…	3.2.1.26
		IKBNKKPG_00871	GH36	GH	α-galactosidase (EC 3.2.1.22); α-N-acetylgalactosaminidase (EC 3.2.1.49); stachyose synthase (EC 2.4.1.67); raffinose synthase (EC 2.4.1.82) ; raffinose exo-α-1,6-galactosidase (EC 3.2.1.-)	3.2.1.22
		IKBNKKPG_01633	GH36	GH	α-galactosidase (EC 3.2.1.22); α-N-acetylgalactosaminidase (EC 3.2.1.49); stachyose synthase (EC 2.4.1.67); raffinose synthase (EC 2.4.1.82) ; raffinose exo-α-1,6-galactosidase (EC 3.2.1.-)	3.2.1.22
		IKBNKKPG_02353	GH38	GH	α-mannosidase (EC 3.2.1.24); mannosyl-oligosaccharide α-1,2-mannosidase (EC 3.2.1.113); mannosyl-oligosaccharide α-1,3-1,6-mannosidase (EC 3.2.1.114); mannosyl-oligosaccharide α-1,3-mannosidase (EC 3.2.1.207); mannosyl-oligosaccharide α-1,6-mannosidase / exo-α-1,6-mannosidase (EC 3.2.1.163)	-
		IKBNKKPG_02570	GH4	GH	maltose-6-phosphate glucosidase (EC 3.2.1.122); α-glucosidase (EC 3.2.1.20); α-galactosidase (EC 3.2.1.22); 6-phospho-β-glucosidase (EC 3.2.1.86); α-glucuronidase (EC 3.2.1.139); α-galacturonase (EC 3.2.1.67); palatinase (EC 3.2.1.-)	3.2.1.122,3.2.1.86
		IKBNKKPG_00815	GH65	GH	α,α-trehalase (EC 3.2.1.28); maltose phosphorylase (EC 2.4.1.8); trehalose phosphorylase (EC 2.4.1.64); kojibiose phosphorylase (EC 2.4.1.230); trehalose-6-phosphate phosphorylase (EC 2.4.1.216); nigerose phosphorylase (EC 2.4.1.279); 3-O-α-glucopyranosyl-L-rhamnose phosphorylase (EC 2.4.1.282); 1,2-α-glucosylglycerol phosphorylase (EC 2.4.1.332); α-glucosyl-1,2-β-galactosyl-L-hydroxylysine α-glu…	2.4.1.8
		IKBNKKPG_01893	GH73	GH	mannosyl-glycoprotein endo-β-N-acetylglucosaminidase (EC 3.2.1.96); peptidoglycan hydrolase with endo-β-N-acetylglucosaminidase specificity (EC 3.2.1.-)	3.2.1.17,3.2.1.96
		IKBNKKPG_02360	GT2	GT	cellulose synthase (EC 2.4.1.12); chitin synthase (EC 2.4.1.16); dolichyl-phosphate β-D-mannosyltransferase (EC 2.4.1.83); dolichyl-phosphate β-glucosyltransferase (EC 2.4.1.117); N-acetylglucosaminyltransferase (EC 2.4.1.-); N-acetylgalactosaminyltransferase (EC 2.4.1.-); hyaluronan synthase (EC 2.4.1.212); chitin oligosaccharide synthase (EC 2.4.1.-); β-1,3-glucan synthase (EC 2.4.1.34); β-1,4-…	-
		IKBNKKPG_01162	GT2	GT	cellulose synthase (EC 2.4.1.12); chitin synthase (EC 2.4.1.16); dolichyl-phosphate β-D-mannosyltransferase (EC 2.4.1.83); dolichyl-phosphate β-glucosyltransferase (EC 2.4.1.117); N-acetylglucosaminyltransferase (EC 2.4.1.-); N-acetylgalactosaminyltransferase (EC 2.4.1.-); hyaluronan synthase (EC 2.4.1.212); chitin oligosaccharide synthase (EC 2.4.1.-); β-1,3-glucan synthase (EC 2.4.1.34); β-1,4-…	-
		IKBNKKPG_00437	GT2	GT	cellulose synthase (EC 2.4.1.12); chitin synthase (EC 2.4.1.16); dolichyl-phosphate β-D-mannosyltransferase (EC 2.4.1.83); dolichyl-phosphate β-glucosyltransferase (EC 2.4.1.117); N-acetylglucosaminyltransferase (EC 2.4.1.-); N-acetylgalactosaminyltransferase (EC 2.4.1.-); hyaluronan synthase (EC 2.4.1.212); chitin oligosaccharide synthase (EC 2.4.1.-); β-1,3-glucan synthase (EC 2.4.1.34); β-1,4-…	-
		IKBNKKPG_00438	GT2	GT	cellulose synthase (EC 2.4.1.12); chitin synthase (EC 2.4.1.16); dolichyl-phosphate β-D-mannosyltransferase (EC 2.4.1.83); dolichyl-phosphate β-glucosyltransferase (EC 2.4.1.117); N-acetylglucosaminyltransferase (EC 2.4.1.-); N-acetylgalactosaminyltransferase (EC 2.4.1.-); hyaluronan synthase (EC 2.4.1.212); chitin oligosaccharide synthase (EC 2.4.1.-); β-1,3-glucan synthase (EC 2.4.1.34); β-1,4-…	-
		IKBNKKPG_02519	GT2	GT	cellulose synthase (EC 2.4.1.12); chitin synthase (EC 2.4.1.16); dolichyl-phosphate β-D-mannosyltransferase (EC 2.4.1.83); dolichyl-phosphate β-glucosyltransferase (EC 2.4.1.117); N-acetylglucosaminyltransferase (EC 2.4.1.-); N-acetylgalactosaminyltransferase (EC 2.4.1.-); hyaluronan synthase (EC 2.4.1.212); chitin oligosaccharide synthase (EC 2.4.1.-); β-1,3-glucan synthase (EC 2.4.1.34); β-1,4-…	-
		IKBNKKPG_01531	GT2)	GT	cellulose synthase (EC 2.4.1.12); chitin synthase (EC 2.4.1.16); dolichyl-phosphate β-D-mannosyltransferase (EC 2.4.1.83); dolichyl-phosphate β-glucosyltransferase (EC 2.4.1.117); N-acetylglucosaminyltransferase (EC 2.4.1.-); N-acetylgalactosaminyltransferase (EC 2.4.1.-); hyaluronan synthase (EC 2.4.1.212); chitin oligosaccharide synthase (EC 2.4.1.-); β-1,3-glucan synthase (EC 2.4.1.34); β-1,4-…	-
		IKBNKKPG_01888	GT2	GT	cellulose synthase (EC 2.4.1.12); chitin synthase (EC 2.4.1.16); dolichyl-phosphate β-D-mannosyltransferase (EC 2.4.1.83); dolichyl-phosphate β-glucosyltransferase (EC 2.4.1.117); N-acetylglucosaminyltransferase (EC 2.4.1.-); N-acetylgalactosaminyltransferase (EC 2.4.1.-); hyaluronan synthase (EC 2.4.1.212); chitin oligosaccharide synthase (EC 2.4.1.-); β-1,3-glucan synthase (EC 2.4.1.34); β-1,4-…	-
		IKBNKKPG_00454	GT2	GT	cellulose synthase (EC 2.4.1.12); chitin synthase (EC 2.4.1.16); dolichyl-phosphate β-D-mannosyltransferase (EC 2.4.1.83); dolichyl-phosphate β-glucosyltransferase (EC 2.4.1.117); N-acetylglucosaminyltransferase (EC 2.4.1.-); N-acetylgalactosaminyltransferase (EC 2.4.1.-); hyaluronan synthase (EC 2.4.1.212); chitin oligosaccharide synthase (EC 2.4.1.-); β-1,3-glucan synthase (EC 2.4.1.34); β-1,4-…	-
		IKBNKKPG_01060	GT2	GT	cellulose synthase (EC 2.4.1.12); chitin synthase (EC 2.4.1.16); dolichyl-phosphate β-D-mannosyltransferase (EC 2.4.1.83); dolichyl-phosphate β-glucosyltransferase (EC 2.4.1.117); N-acetylglucosaminyltransferase (EC 2.4.1.-); N-acetylgalactosaminyltransferase (EC 2.4.1.-); hyaluronan synthase (EC 2.4.1.212); chitin oligosaccharide synthase (EC 2.4.1.-); β-1,3-glucan synthase (EC 2.4.1.34); β-1,4-…	-
		IKBNKKPG_00676	GT28	GT	1,2-diacylglycerol 3-β-galactosyltransferase (EC 2.4.1.46); 1,2-diacylglycerol 3-β-glucosyltransferase (EC 2.4.1.157); UDP-GlcNAc: Und-PP-MurAc-pentapeptide β-N-acetylglucosaminyltransferase (EC 2.4.1.227); digalactosyldiacylglycerol synthase (EC 2.4.1.241)	2.4.1.227
		IKBNKKPG_00439	GT32	GT	α-1,6-mannosyltransferase (EC 2.4.1.-); α-1,4-N-acetylglucosaminyltransferase (EC 2.4.1.-); α-1,4-N-acetylgalactosaminyltransferase (EC 2.4.1.-); GDP-Man: inositol-phosphorylceramide transferase (EC 2.4.1.-); UDP-Gal: β-galactoside α-1,4-galactosyltransferase (EC 2.4.1.-); UDP-Gal: lactose/N-acetyl-lactosamine α-1,4-galactosyltransferase (EC 2.4.1.-); UDP-Glc: protein α-glucosyltransferase (EC 2.…	-
		IKBNKKPG_01984	GT35	GT	glycogen or starch phosphorylase (EC 2.4.1.1).	2.4.1.1
		IKBNKKPG_02399	GT4	GT	sucrose synthase (EC 2.4.1.13); sucrose-phosphate synthase (EC 2.4.1.14); α-glucosyltransferase (EC 2.4.1.52); lipopolysaccharide N-acetylglucosaminyltransferase (EC 2.4.1.56); phosphatidylinositol α-mannosyltransferase (EC 2.4.1.57); GDP-Man: Man1GlcNAc2-PP-dolichol α-1,3-mannosyltransferase (EC 2.4.1.132); GDP-Man: Man3GlcNAc2-PP-dolichol/Man4GlcNAc2-PP-dolichol α-1,2-mannosyltransferase (EC 2.…	2.4.1.208
		IKBNKKPG_01499	GT4	GT	sucrose synthase (EC 2.4.1.13); sucrose-phosphate synthase (EC 2.4.1.14); α-glucosyltransferase (EC 2.4.1.52); lipopolysaccharide N-acetylglucosaminyltransferase (EC 2.4.1.56); phosphatidylinositol α-mannosyltransferase (EC 2.4.1.57); GDP-Man: Man1GlcNAc2-PP-dolichol α-1,3-mannosyltransferase (EC 2.4.1.132); GDP-Man: Man3GlcNAc2-PP-dolichol/Man4GlcNAc2-PP-dolichol α-1,2-mannosyltransferase (EC 2.…	-
		IKBNKKPG_02400	GT4	GT	sucrose synthase (EC 2.4.1.13); sucrose-phosphate synthase (EC 2.4.1.14); α-glucosyltransferase (EC 2.4.1.52); lipopolysaccharide N-acetylglucosaminyltransferase (EC 2.4.1.56); phosphatidylinositol α-mannosyltransferase (EC 2.4.1.57); GDP-Man: Man1GlcNAc2-PP-dolichol α-1,3-mannosyltransferase (EC 2.4.1.132); GDP-Man: Man3GlcNAc2-PP-dolichol/Man4GlcNAc2-PP-dolichol α-1,2-mannosyltransferase (EC 2.…	2.4.1.337
		IKBNKKPG_02357	GT4	GT	sucrose synthase (EC 2.4.1.13); sucrose-phosphate synthase (EC 2.4.1.14); α-glucosyltransferase (EC 2.4.1.52); lipopolysaccharide N-acetylglucosaminyltransferase (EC 2.4.1.56); phosphatidylinositol α-mannosyltransferase (EC 2.4.1.57); GDP-Man: Man1GlcNAc2-PP-dolichol α-1,3-mannosyltransferase (EC 2.4.1.132); GDP-Man: Man3GlcNAc2-PP-dolichol/Man4GlcNAc2-PP-dolichol α-1,2-mannosyltransferase (EC 2.…	-
		IKBNKKPG_00069	GT4	GT	sucrose synthase (EC 2.4.1.13); sucrose-phosphate synthase (EC 2.4.1.14); α-glucosyltransferase (EC 2.4.1.52); lipopolysaccharide N-acetylglucosaminyltransferase (EC 2.4.1.56); phosphatidylinositol α-mannosyltransferase (EC 2.4.1.57); GDP-Man: Man1GlcNAc2-PP-dolichol α-1,3-mannosyltransferase (EC 2.4.1.132); GDP-Man: Man3GlcNAc2-PP-dolichol/Man4GlcNAc2-PP-dolichol α-1,2-mannosyltransferase (EC 2.…	2.4.1.52
		IKBNKKPG_00070	GT4	GT	sucrose synthase (EC 2.4.1.13); sucrose-phosphate synthase (EC 2.4.1.14); α-glucosyltransferase (EC 2.4.1.52); lipopolysaccharide N-acetylglucosaminyltransferase (EC 2.4.1.56); phosphatidylinositol α-mannosyltransferase (EC 2.4.1.57); GDP-Man: Man1GlcNAc2-PP-dolichol α-1,3-mannosyltransferase (EC 2.4.1.132); GDP-Man: Man3GlcNAc2-PP-dolichol/Man4GlcNAc2-PP-dolichol α-1,2-mannosyltransferase (EC 2.…	2.4.1.52
		IKBNKKPG_02627	GT4	GT	sucrose synthase (EC 2.4.1.13); sucrose-phosphate synthase (EC 2.4.1.14); α-glucosyltransferase (EC 2.4.1.52); lipopolysaccharide N-acetylglucosaminyltransferase (EC 2.4.1.56); phosphatidylinositol α-mannosyltransferase (EC 2.4.1.57); GDP-Man: Man1GlcNAc2-PP-dolichol α-1,3-mannosyltransferase (EC 2.4.1.132); GDP-Man: Man3GlcNAc2-PP-dolichol/Man4GlcNAc2-PP-dolichol α-1,2-mannosyltransferase (EC 2.…	-
		IKBNKKPG_01876	GT4	GT	sucrose synthase (EC 2.4.1.13); sucrose-phosphate synthase (EC 2.4.1.14); α-glucosyltransferase (EC 2.4.1.52); lipopolysaccharide N-acetylglucosaminyltransferase (EC 2.4.1.56); phosphatidylinositol α-mannosyltransferase (EC 2.4.1.57); GDP-Man: Man1GlcNAc2-PP-dolichol α-1,3-mannosyltransferase (EC 2.4.1.132); GDP-Man: Man3GlcNAc2-PP-dolichol/Man4GlcNAc2-PP-dolichol α-1,2-mannosyltransferase (EC 2.…	2.4.1.21
		IKBNKKPG_01983	GT5	GT	UDP-Glc: glycogen glucosyltransferase (EC 2.4.1.11); ADP-Glc: starch glucosyltransferase (EC 2.4.1.21); NDP-Glc: starch glucosyltransferase (EC 2.4.1.242); UDP-Glc: α-1,3-glucan synthase (EC 2.4.1.183) UDP-Glc: α-1,4-glucan synthase (EC 2.4.1.-)	2.4.1.21
		IKBNKKPG_02135	GT51	GT	murein polymerase (EC 2.4.1.129)	2.4.1.129
		IKBNKKPG_00215	GT51	GT	murein polymerase (EC 2.4.1.129)	2.4.1.129,3.4.16.4
		IKBNKKPG_00354	GT51	GT	murein polymerase (EC 2.4.1.129)	2.4.1.129,3.4.16.4
		IKBNKKPG_00868	GT8	GT	lipopolysaccharide α-1,3-galactosyltransferase (EC 2.4.1.44); UDP-Glc: (glucosyl)lipopolysaccharide α-1,2-glucosyltransferase (EC 2.4.1.-); lipopolysaccharide glucosyltransferase 1 (EC 2.4.1.58); glycogenin glucosyltransferase (EC 2.4.1.186); inositol 1-α-galactosyltransferase (galactinol synthase) (EC 2.4.1.123); homogalacturonan α-1,4-galacturonosyltransferase (EC 2.4.1.43); UDP-GlcA: xylan α-g…	-
		IKBNKKPG_00869	GT8	GT	lipopolysaccharide α-1,3-galactosyltransferase (EC 2.4.1.44); UDP-Glc: (glucosyl)lipopolysaccharide α-1,2-glucosyltransferase (EC 2.4.1.-); lipopolysaccharide glucosyltransferase 1 (EC 2.4.1.58); glycogenin glucosyltransferase (EC 2.4.1.186); inositol 1-α-galactosyltransferase (galactinol synthase) (EC 2.4.1.123); homogalacturonan α-1,4-galacturonosyltransferase (EC 2.4.1.43); UDP-GlcA: xylan α-g…	-
		IKBNKKPG_01163	GT83	GT	undecaprenyl phosphate-α-L-Ara4N: 4-amino-4-deoxy-β-L-arabinosyltransferase (EC 2.4.2.43); dodecaprenyl phosphate-β-galacturonic acid: lipopolysaccharide core α-galacturonosyl transferase (EC 2.4.1.-)	-
						-
