# Supplementary material for: Dissecting the Genetic Basis of the Technological, Functional, and Safety Characteristics of Lacticaseibacillus paracasei SRX10
Source: Microorganisms. 2024 Jan 2;12(1):93. doi: 10.3390/microorganisms12010093 (PMC10820299; doi:10.3390/microorganisms12010093)
Supplement: Supplementary file 1 [file microorganisms-12-00093-s001.zip › Table S3.xlsx]

## Sheet: Φύλλο1
Table S3. Annotation of prophage regions in the genome of Lc. paracasei SRX10.
gi|00000000|ref|NC_000000| Genome; Raw sequence 2799740, gc%: 46.42%
REGION REGION_LENGTH COMPLETENESS(score) SPECIFIC_KEYWORD REGION_POSITION TRNA_NUM TOTAL_PROTEIN_NUM PHAGE_HIT_PROTEIN_NUM HYPOTHETICAL_PROTEIN_NUM PHAGE+HYPO_PROTEIN_PERCENTAGE BACTERIAL_PROTEIN_NUM ATT_SITE_SHOWUP PHAGE_SPECIES_NUM MOST_COMMON_PHAGE_NAME(hit_genes_count) FIRST_MOST_COMMON_PHAGE_NUM FIRST_MOST_COMMON_PHAGE_PERCENTAGE GC_PERCENTAGE
---------------------------------------------------------------------------------------------------------------------------------------------------------------------------------------------------------------------------------------------------------------------------------------------------------------------------------------------------------------------------------------------------------------…
1 35.1Kb intact(120) lysin,tail,capsid,protease,portal,terminase,recombinase scaffold1_size130527:79448-114566 0 47 43 4 100% 0 yes 5 PHAGE_Lactob_iA2_NC_028830(39),PHAGE_Lactob_PLE2_NC_031036(23),PHAGE_Lactob_PLE3_NC_031125(4),PHAGE_Bacill_phBC6A52_NC_004821(4),PHAGE_Lactob_T25_NC_048625(4),PHAGE_Lactob_iLp84_NC_028783(4),PHAGE_Lactob_phiAT3_NC_005893(3),PHAGE_Paenib_PG1_NC_021558(3),PHAGE_Lacto…
2 15.4Kb questionable(80) integrase,terminase,portal,capsid,head,tail scaffold8_size66413:1907-17378 1 22 12 10 100% 0 yes 11 PHAGE_Lactob_LJ_NC_048680(3),PHAGE_Entero_vB_EfaS_AL3_NC_042126(2),PHAGE_Staphy_SA7_NC_048658(2),PHAGE_Lactob_A2_NC_004112(2),PHAGE_Entero_EFRM31_NC_015270(2),PHAGE_Staphy_AJ_2017_NC_048644(2),PHAGE_Entero_IME_EFm5_NC_028826(2),PHAGE_Staphy_phiPV83_NC_002486(2),PHAGE_Lacto…
3 43.9Kb intact(100) tail,terminase,portal,capsid scaffold18_size46244:1604-45536 1 56 49 7 100% 0 yes 26 PHAGE_Lactob_PLE3_NC_031125(16),PHAGE_Lactob_iLp84_NC_028783(15),PHAGE_Lactob_Lrm1_NC_011104(8),PHAGE_Bacill_BCJA1c_NC_006557(7),PHAGE_Lactob_phig1e_NC_004305(6),PHAGE_Lactob_phiAT3_NC_005893(6),PHAGE_Strept_A25_NC_028697(5),PHAGE_Lactob_A2_NC_004112(5),PHAGE_Strept_PH15_NC_010945(5),PHAGE_La…
