# Supplementary material for: Dissecting the Genetic Basis of the Technological, Functional, and Safety Characteristics of Lacticaseibacillus paracasei SRX10
Source: Microorganisms. 2024 Jan 2;12(1):93. doi: 10.3390/microorganisms12010093 (PMC10820299; doi:10.3390/microorganisms12010093)
Supplement: Supplementary file 1 [file microorganisms-12-00093-s001.zip › Table S4.xlsx]

## Sheet: Φύλλο1
Table S4: Insertion elements contained in the genome of Lc. paracasei SRX10.
Sequences producing significant alignments	IS family	Group	Origin	Score (bits)	E-value
ISLpl1	IS30	-	Lactobacillus plantarum	313	4e-83
ISPp1	IS30	-	Pediococcus pentosaceus	266	8e-69
ISLpl1	IS30	-	Lactobacillus plantarum	615	4e-174
ISPp1	IS30	-	Pediococcus pentosaceus	575	4e-162
ISLca2	IS5	IS5	Lactobacillus casei	494	1e-137
IS1165	ISL3	-	Leuconostoc mesenteroides	46.1	0.007
IS1310	IS256	-	Enterococcus hirae	1308	0
ISBame1	IS256	-	Bacillus megaterium	58	1e-06
ISLmo20	IS256	-	Listeria monocytogenes	46.1	0.005
ISLpl1	IS30	-	Lactobacillus plantarum	109	4e-22
ISPp1	IS30	-	Pediococcus pentosaceus	77.8	1e-12
ISLca2	IS5	IS5	Lactobacillus casei	105	6e-21
TnEc1	Tn3	-	Escherichia coli	46.1	0.005
IS1310	IS256	-	Enterococcus hirae	95.6	5e-18
ISLca2	IS5	IS5	Lactobacillus casei	103	2e-20
ISLca2	IS5	IS5	Lactobacillus casei	105	5e-21
ISL1	IS3	IS3	Lactobacillus casei	1207	0
ISLca2	IS5	IS5	Lactobacillus casei	107	1e-21
ISHar2	IS3	IS3	Herminiimonas arsenicoxydans	54	1e-05
ISRde1	IS3	IS51	Roseobacter denitrificans	50.1	0.0002
ISRme13	IS3	IS3	Ralstonia metallidurans	48.1	0.0008
ISAzvi9	IS3	IS3	Azotobacter vinelandii	48.1	0.0008
ISL1	IS3	IS3	Lactobacillus casei	107	7e-22
ISLca2	IS5	IS5	Lactobacillus casei	105	3e-21
ISLrh2	IS5	IS5	Lactobacillus rhamnosus	789	0
ISBse2	IS1182	-	Bacillus selenitireducens	44.1	0.007
ISLrh2	IS5	IS5	Lactobacillus rhamnosus	105	2e-21
IS153	IS3	IS3	Lactobacillus sanfranciscensis	155	2e-36
ISLpl1	IS30	-	Lactobacillus plantarum	105	2e-21
ISPp1	IS30	-	Pediococcus pentosaceus	105	2e-21
IS153	IS3	IS3	Lactobacillus sanfranciscensis	109	1e-22
ISLpl1	IS30	-	Lactobacillus plantarum	107	4e-22
ISPp1	IS30	-	Pediococcus pentosaceus	75.8	2e-12
ISLca2	IS5	IS5	Lactobacillus casei	103	7e-21
ISL1	IS3	IS3	Lactobacillus casei	109	1e-22
ISLpl1	IS30	-	Lactobacillus plantarum	105	2e-21
ISPp1	IS30	-	Pediococcus pentosaceus	73.8	6e-12
ISLca2	IS5	IS5	Lactobacillus casei	103	6e-21
IS153	IS3	IS3	Lactobacillus sanfranciscensis	198	1e-49
ISLpl1	IS30	-	Lactobacillus plantarum	107	3e-22
ISPp1	IS30	-	Pediococcus pentosaceus	107	3e-22
IS1070	IS30	-	Leuconostoc lactis	44.1	0.004
ISLca2	IS5	IS5	Lactobacillus casei	198	1e-49
ISLrh3	IS5	IS5	Lactobacillus rhamnosus	2407	0
ISLhe30	IS30	-	Lactobacillus helveticus	426	2e-118
IS153	IS3	IS3	Lactobacillus sanfranciscensis	109	7e-23
ISLrh2	IS5	IS5	Lactobacillus rhamnosus	67.9	2e-10
ISL1	IS3	IS3	Lactobacillus casei	159	8e-38
IS153	IS3	IS3	Lactobacillus sanfranciscensis	107	2e-22
IS1520	IS3	IS3	Lactobacillus sakei	58	2e-07
ISWci2	IS3	IS3	Weissella cibaria	52	1e-05
IS1163	IS3	IS3	Lactobacillus sake	52	1e-05
ISLca1	IS3	IS150	Lactobacillus casei	46.1	0.0007
ISLca2	IS5	IS5	Lactobacillus casei	97.6	2e-19
IS1165	ISL3	-	Leuconostoc mesenteroides	700	0
ISLrh2	IS5	IS5	Lactobacillus rhamnosus	67.9	2e-10
ISLrh2	IS5	IS5	Lactobacillus rhamnosus	103	3e-21
IS153	IS3	IS3	Lactobacillus sanfranciscensis	236	3e-61
ISLmo8	IS3	IS3	Listeria monocytogenes	48.1	0.0001
ISHwa19	IS200/IS605	IS1341	Haloquadratum walsbyi	42.1	0.008
ISNph15	IS200/IS605	IS1341	Natronomonas pharaonis	42.1	0.008
ISL1	IS3	IS3	Lactobacillus casei	107	2e-22
ISL1	IS3	IS3	Lactobacillus casei	190	1e-47
ISLca2	IS5	IS5	Lactobacillus casei	105	5e-22
ISLrh3	IS5	IS5	Lactobacillus rhamnosus	238	6e-62
ISL1	IS3	IS3	Lactobacillus casei	105	5e-22
ISL1	IS3	IS3	Lactobacillus casei	103	2e-21
ISLca2	IS5	IS5	Lactobacillus casei	105	5e-22
IS153	IS3	IS3	Lactobacillus sanfranciscensis	212	3e-54
ISLmo8	IS3	IS3	Listeria monocytogenes	48.1	0.0001
ISLca2	IS5	IS5	Lactobacillus casei	103	2e-21
IS153	IS3	IS3	Lactobacillus sanfranciscensis	109	3e-23
ISAba15	IS5	IS1031	Acinetobacter baumannii	48.1	9e-05
IS1165	ISL3	-	Leuconostoc mesenteroides	141	7e-33
ISLca2	IS5	IS5	Lactobacillus casei	103	1e-21
IS153	IS3	IS3	Lactobacillus sanfranciscensis	109	2e-23
IS153	IS3	IS3	Lactobacillus sanfranciscensis	105	3e-22
ISLpl1	IS30	-	Lactobacillus plantarum	107	7e-23
ISLca2	IS5	IS5	Lactobacillus casei	97.6	6e-20
ISPp1	IS30	-	Pediococcus pentosaceus	75.8	2e-13
IS1070	IS30	-	Leuconostoc lactis	42.1	0.003
ISLca2	IS5	IS5	Lactobacillus casei	103	1e-21
IS153	IS3	IS3	Lactobacillus sanfranciscensis	67.9	5e-11
ISLca2	IS5	IS5	Lactobacillus casei	103	9e-22
IS153	IS3	IS3	Lactobacillus sanfranciscensis	101	3e-21
ISLrh2	IS5	IS5	Lactobacillus rhamnosus	67.9	5e-11
ISLmo8	IS3	IS3	Listeria monocytogenes	44.1	0.0007
ISL1	IS3	IS3	Lactobacillus casei	103	8e-22
ISLca2	IS5	IS5	Lactobacillus casei	93.7	8e-19
ISL1	IS3	IS3	Lactobacillus casei	107	5e-23
IS1310	IS256	-	Enterococcus hirae	369	8e-102
ISSne1	IS256	-	Sporosarcina newyorkensis	48.1	4e-05
ISLgar5	IS256	-	Lactococus garvieae	40.1	0.009
ISLrh2	IS5	IS5	Lactobacillus rhamnosus	2309	0
ISLrh3	IS5	IS5	Lactobacillus rhamnosus	67.9	4e-11
ISL1	IS3	IS3	Lactobacillus casei	107	4e-23
ISL1	IS3	IS3	Lactobacillus casei	109	1e-23
ISLrh2	IS5	IS5	Lactobacillus rhamnosus	67.9	3e-11
